# Supplementary material for: The Effective Synthesis of New Benzoquinoline Derivatives as Small Molecules with Anticancer Activity
Source: Pharmaceuticals (Basel). 2023 Dec 28;17(1):52. doi: 10.3390/ph17010052 (PMC10820420; doi:10.3390/ph17010052)
Supplement: Supplementary file 1 [file pharmaceuticals-17-00052-s001.zip]

Archive with 1 entries (1 files):
- pharmaceuticals-2734821-supplementary.pdf
